# Supplementary material for: Thermodynamic Assessment of Triclocarban Dissolution Process in N-Methyl-2-pyrrolidone + Water Cosolvent Mixtures
Source: Molecules. 2023 Oct 22;28(20):7216. doi: 10.3390/molecules28207216 (PMC10609577; doi:10.3390/molecules28207216)
Supplement: Supplementary file 1 [file molecules-28-07216-s001.zip]

Archive with 1 entries (1 files):
- molecules-2575826-supplementary.pdf
